# Supplementary material for: How much do government and households spend on an episode of hospitalisation in India? A comparison for public and private hospitals in Chhattisgarh state
Source: Health Econ Rev. 2022 May 6;12:27. doi: 10.1186/s13561-022-00372-0 (PMC9078002; doi:10.1186/s13561-022-00372-0)
Supplement: Supplementary file 6 — Additional file 6. [file 13561_2022_372_MOESM6_ESM.xlsx]

## Sheet: Additional File S6
Additional File S6
Table 6.1: Quantile Regression for OOPE - with public facilities in a single category
	N	887			N	887			N	887			N	887			N	887
	Pseudo R2	0.112			Pseudo R2	0.298			Pseudo R2	0.084			Pseudo R2	0.142			Pseudo R2	0.189
	Quantile (50)				Quantile (20)				Quantile (40)				Quantile (60)				Quantile (80)
OOPE	Coefficient	P Value	95% CI		Coefficient	P Value	95% CI		Coefficient	P Value	95% CI		Coefficient	P Value	95% CI		Coefficient	P Value	95% CI
Per Capita Household Expenditure Quintile
Poorest	Ref.				Ref.				Ref.				Ref.				Ref.
Poor	-200	0.867	-2535.05	2135.05	16.6667	0.976	-1057.51	1090.84	-233.333	0.776	-1845.01	1378.34	-134.167	0.922	-2808.51	2540.17	-266.667	0.94	-7162.32	6628.99
Middle	300	0.807	-2114.41	2714.41	16.6667	0.977	-1094.02	1127.35	44.4444	0.958	-1622.01	1710.9	505	0.72	-2260.24	3270.24	1800	0.62	-5330.03	8930.03
Rich	150	0.903	-2254.58	2554.58	100	0.859	-1006.16	1206.16	211.111	0.803	-1448.56	1870.78	447.5	0.75	-2306.48	3201.48	200	0.956	-6901	7301
Richest	300	0.807	-2108.33	2708.33	100	0.859	-1007.89	1207.89	205.556	0.808	-1456.7	1867.81	1929.17	0.17	-829.108	4687.44	4333.33	0.232	-2778.74	11445.4
Education
Uneducated	Ref.				Ref.				Ref.				Ref.				Ref.
Primary	350	0.713	-1514.66	2214.66	50	0.909	-807.789	907.789	133.333	0.839	-1153.68	1420.34	384.167	0.724	-1751.44	2519.78	633.333	0.821	-4873.23	6139.89
Secondary	450	0.725	-2064.15	2964.15	133.333	0.821	-1023.24	1289.9	305.556	0.73	-1429.74	2040.85	568.333	0.699	-2311.14	3447.81	1200	0.751	-6224.58	8624.58
Graduation and above	750	0.54	-1652.74	3152.74	133.333	0.813	-971.986	1238.65	411.111	0.627	-1247.29	2069.51	1005	0.474	-1746.88	3756.88	2966.67	0.412	-4128.91	10062.2
Sex
Male	Ref.				Ref.				Ref.				Ref.				Ref.
Female	50	0.956	-1715.89	1815.89	-50	0.904	-862.353	762.353	177.778	0.775	-1041.06	1396.62	170.833	0.868	-1851.65	2193.32	-1100	0.679	-6314.89	4114.89
Type of Provider
Public Facility	Ref.				Ref.				Ref.				Ref.				Ref.
Private Facility	9650	<0.01	-11264.7	-8035.27	2733	<0.01	-3476.15	-1990.52	7077	<0.01	-8192.28	-5963.27	13634	<0.01	-15483.5	-11784.8	21166	<0.01	-25935.1	-16398.2
Duration of hospitalization	500	<0.01	362.387	637.613	83	0.01	20.0282	146.638	333	<0.01	238.352	428.315	765	<0.01	608.225	923.442	1766	<0.01	1360.28	2173.05
PFHI enrolment
Yes	Ref.				Ref.				Ref.				Ref.				Ref.
No	500	0.669	-2791.3	1791.3	83.3333	0.877	-1137.39	970.721	277.778	0.73	-1859.26	1303.7	297.5	0.824	-2921.74	2326.74	866.667	0.802	-7633.15	5899.81
Disease
Typhoid	-950	0.713	-4749.47	3249.47	-266.667	0.776	-2106.52	1573.18	-716.667	0.61	-3477.14	2043.81	-1518.33	0.515	-6098.95	3062.28	-2100	0.727	-13910.9	9710.88
Delivery	-550	0.604	-2629.18	1529.18	-216.667	0.657	-1173.14	739.804	-611.111	0.404	-2046.18	823.959	-852.5	0.482	-3233.79	1528.79	-1400	0.655	-7540.05	4740.05
Menstrual problem	3250	0.05	0.810854	13199.2	816.667	1	-3035.78	3035.78	2794	0.595	-3321.5	5788.17	5247	<0.01	4036.91	19153.1	12700	0.394	-11021.5	27954.8
Injury	6600	0.031	312.551	6487.45	0	0.259	-603.634	2236.97	1233	<0.01	663.453	4925.44	11595	<0.01	1711.43	8783.57	8466	<0.01	3582.41	21817.6
Table 6.2: Quantile Regression for OOPE - with public facilities in three categories
	N	887			N	887			N	887			N	887			N	887
	Pseudo R2	0.114			Pseudo R2	0.317			Pseudo R2	0.1443			Pseudo R2	0.15			Pseudo R2	0.192
OOPE	Quantile (50)				Quantile (20)				Quantile (40)				Quantile (60)				Quantile (80)
	Coefficient	P Value	95% CI		Coefficient	P Value	95% CI		Coefficient	P Value	95% CI		Coefficient	P Value	95% CI		Coefficient	P Value	95% CI
Per Capita Household Expenditure Quintile
Poorest	Ref.				Ref.				Ref.				Ref.				Ref.
Poor	-200	0.866	-2521.23	2121.23	31.5385	0.953	-1009.02	1072.09	-166.667	0.838	-1767.66	1434.33	-28.5714	0.984	-2885.24	2828.09	-151.554	0.965	-6950.64	6647.53
Middle	450	0.714	-1958.08	2858.08	23.8462	0.965	-1055.64	1103.33	-2.41e-12	1	-1660.89	1660.89	685.714	0.65	-2277.83	3649.26	1249.48	0.728	-5803.99	8302.95
Rich	300	0.807	-2110.28	2710.28	146.154	0.791	-934.32	1226.63	266.667	0.753	-1395.75	1929.08	471.429	0.755	-2494.82	3437.68	-117.098	0.974	-7177.02	6942.82
Richest	500	0.682	-1893.62	2893.61	131.538	0.81	-941.463	1204.54	283.333	0.736	-1367.58	1934.25	1971.43	0.201	-1027.17	4864.31	3911.66	0.274	-3099.44	10922.8
Education
Uneducated	Ref.				Ref.				Ref.				Ref.				Ref.
Primary	350	0.71	-1498.17	2198.17	15.3846	0.971	-813.108	843.877	166.667	0.798	-1108.05	1441.38	214.286	0.853	-2060.2	2488.77	1078.76	0.69	-4334	6492
Secondary	500	0.695	-2002.35	3002.35	84.6154	0.882	-1037.13	1206.36	316.667	0.719	-1409.24	2042.58	428.571	0.785	-2650.99	3508.13	1227.2	0.743	-6102.39	8556.79
Graduation and above	800	0.509	-1577.47	3177.47	122.308	0.822	-943.456	1188.07	416.667	0.618	-1223.11	2056.45	852.857	0.574	-2087.3	3764.44	3397.93	0.338	-3565.88	10361.7
Sex
Male	Ref.				Ref.				Ref.				Ref.				Ref.
Female	150	0.867	-1605.28	1905.28	-34.6154	0.931	-821.464	752.234	166.667	0.787	-1043.98	1377.31	71.4286	0.948	-2088.73	2231.59	-1118.13	0.67	-6259.48	4023.21
Type of Provider
Large public facility	Ref.				Ref.				Ref.				Ref.				Ref.
Small public facility	-150	0.903	-2565.99	2265.99	-100	0.856	-1183.03	983.031	-150	0.86	-1816.35	1516.35	3.41e-13	1	-2973.28	2973.28	970.207	0.788	-6106.42	8046.84
Midsize public facility	-350	0.777	-2769.88	2069.88	-107.692	0.846	-1192.47	977.085	-300	0.724	-1969.04	1369.04	-428.571	0.778	-3406.64	2549.5	-1247.41	0.73	-8335.45	5840.63
Private facility	9650	<0.001	7790.58	11509.4	2665	<0.001	1831.85	3498.92	7000	<0.001	5717.53	8282.47	13500	<0.001	11211.7	15788.3	21033	<0.001	15587	26479.8
Duration of hospitalization	500	<0.001	362.372	637.628	76	<0.001	15	138	333	<0.001	5717	8282	714	<0.001	544.912	883.66	1898	<0.001	1495.84	2302.09
PFHI enrolment
Yes	Ref.				Ref.				Ref.				Ref.				Ref.
No	-450	0.699	-2732.3	1832.3	53	0.918	-1076.95	969.256	233	0.771	-1807.47	1340.81	242.857	0.865	-3051.61	2565.89	-911.658	0.789	-7596.71	5773.39
Disease
Typhoid	-850	0.693	-4769.23	3169.23	-268.462	0.767	-2047.78	1510.85	-700	0.616	-3437.65	2037.65	-1410	0.575	-6280.52	3489.09	-1747.41	0.768	-13373.6	9878.81
Delivery	-650	0.539	-2725.74	1425.73	-222.308	0.639	-1152.81	708.196	-516.667	0.479	-1948.34	915.002	-814.286	0.532	-3368.82	1740.25	-1578.76	0.61	-7658.76	4501.24
Menstrual problem	3250	0.058	-220.387	12820.4	857.692	0.975	-2876.01	2969.86	2633	0.566	-3180.55	5813.89	5214	0.006	3332.72	19381.6	10144	0.382	-10592.5	27605
Injury	6300	0.037	197.632	6302.37	46.9231	0.219	-510.613	2226	1316	0.014	528.064	4738.6	11357	0.007	1457.84	8970.73	8506	0.026	1203.4	19084.7
